# Supplementary material for: Enhancing In Vitro Production of the Tree Fern Cyathea delgadii and Modifying Secondary Metabolite Profiles by LED Lighting
Source: Cells. 2022 Jan 30;11(3):486. doi: 10.3390/cells11030486 (PMC8834616; doi:10.3390/cells11030486)
Supplement: Supplementary file 1 [file cells-11-00486-s001.zip]

Archive with 1 entries (1 files):
- cells-1563281-supplementary.pdf
